# Supplementary material for: One-carbon metabolism is distinct metabolic signature for proliferative intermediate exhausted T cells of ICB-resistant cancer patients
Source: Cell Death Discov. 2025 Feb 14;11:60. doi: 10.1038/s41420-025-02332-z (PMC11829039; doi:10.1038/s41420-025-02332-z)
Supplement: Supplementary file 2 — Supplementary Table [file 41420_2025_2332_MOESM2_ESM.xlsx]

## Sheet: Table 1
Table 1. Information and references of gene sets which were used in research
	Category	Gene set name
	One-carbon metabolism related pathways	GOBP_ONE_CARBON_MEABOLIC_PROCESS
		GOBP_SERINE_FAMILY_AMINO_ACID_METABOLIC_PROCESS
		KEGG_PURINE_METABOLISM
		KEGG_PYRIMIDINE_MEATBOLISM
		KEGG_GLYCINE_SERINE_AND_THREONINE_METABOLISM
		KEGG_CYSTEINE_AND_METHIONINE_METABOLISM
	Amino acid metabolism related pathways	KEGG_VALINE_LEUCINE_AND_ISOLEUCINE_BIOSYNTHESIS
		KEGG_ALANINE_ASPARTATE_AND_GLUTAMATE_METABOLISM
		GOBP_REGULATION_OF_COLLAGEN_METABOLIC_PROCESS
	Lipid metabolism related pathways	GOBP_FATTY_ACID_BETA_OXIDATION
		HALLMARK_FATTY_ACID_METABOLISM
	Carbon metabolism relatetd pathways	KEGG_PENTOSE_PHOSPHATE_PATHWAY
		KEGG_GLYCOLYSIS_GLUCONEOGENESIS
		GOBP_OXIDATIVE_PHOSPHORYLATION
GOBP: Gene Ontology Biological Process
KEGG: Kyoto Encyclopedia of Genes and Genomes
